# Supplementary material for: Sow communication with piglets while being active is a good predictor of maternal skills, piglet survival and litter quality in three different breeds of domestic pigs (Sus scrofa domesticus)
Source: PLoS One. 2018 Nov 14;13(11):e0206128. doi: 10.1371/journal.pone.0206128 (PMC6235262; doi:10.1371/journal.pone.0206128)
Supplement: S1 Data — (XLSX) [file pone.0206128.s001.xlsx]

## Sheet: data
Breed (1=Duroc 2=Crossbred Landrace Yorkshire 3=Landrace)	Parity (1=first parity 2=More thne 1 parity	Totalborn piglets (dead + liveborn piglets)	Liveborn (number of liveborn piglets)	Weaned (number of weaned piglets)	Gain (litter gain from birth until weaning), kg	Weaning weight (litter weaning weight, kg)	Cv35 (coefficient of variation in piglet weight at weaning)	NBS (nest building activities)	Commstand (overall communication to piglets while active)	Commlye (overall communication to piglets while resting)	Stillborn (number of stillborn piglets)	Postnatal (number of piglets died after birth)	Starv (number of starved piglets)	Crushmilk (number of piglets crushed with milk)	Crushnomilk (number of piglets crushed without milk)	Crushedall (overall number of crushed pigletds)	Other (number of piglets died of other causes)	Sniffing while resting day 0	Grunting while resting day 0	Nudging while resting day 0	Overall communication while resting day 0	Sniffing while resting day 1	Grunting while resting day 1	Nudging while resting day 1	Overall communicating while resting day 1	Sniffing while active day 0	Grunting while active day 0	Nudging while active day 0	Overall communicating while active day 0	Sniffing while active day 1	Grunting while active day 1	Nudging while active day 1	Overall communication while active day 1	Body condition score ( 1 = thin; 2 = normal; 3 = fat)	Shoulder (0 = without lesions; 1 = with lesions
3	2	18	16	16	157.2	179.2	16.4764	21	21.2917	9.25	2	0	0	0	0	0	0	4.25	2.91667	2.33333	9.5	3.625	2.625	2.75	9	11.25	10.1667	5.16667	26.5833	7.25	5.625	3.125	16	2	1
3	2	16	13	12	140	163.9	6.67777	9	9.40786	9.24932	2	1	0	0	0	0	1	5.76159	2.58278	1.78808	10.1325	4.47887	2.53521	1.35211	8.3662	7.66667	3.75	2.66667	14.0833	1.43662	2.3662	0.929577	4.73239	3	1
3	2	18	15	12	137.9	159.4	10.4964	38	2.50354	23.2087	2	3	1	2	0	2	0	6.98113	7.92453	1.88679	16.7925	12.375	14.625	2.625	29.625	0.188679	0.566038	0.377358	1.13208	2.125	1.125	0.625	3.875	1	0
3	1	18	15	12	73.6	93	14.0186	19	9.26338	20.9235	1	3	2	0	0	0	1	2.29965	9.61672	1.46341	13.3798	12.7007	5.69343	10.073	28.4672	5.16667	4.75	2.91667	12.8333	2.62774	1.31387	1.75182	5.69343	1	1
3	1	19	16	8	62.9	88.7	20.1354	24	5.36326	17.1749	4	8	0	1	0	1	7	7.33333	4.33333	3.5	15.1667	10.4789	7.60563	1.09859	19.1831	2.91667	1.83333	1.66667	6.41667	1.52113	1.85915	0.929577	4.30986	1	0
3	1	11	12	12	110.3	131	8.89511	12	4.13819	8.29961	1	0	0	0	0	0	0	9.32927	5.85366	0.182927	15.3659	0.798065	0.290206	0.145103	1.23337	1.09756	2.56098	1.28049	4.93902	1.81378	1.37848	0.145103	3.33736	2	0
2	1	15	11	11	105.6	123.1	8.52849	19	12.1864	8.12939	4	0	0	0	0	0	0	2.21053	0.631579	0	2.84211	6.33333	6.5	0.583333	13.4167	4.42105	8.21053	3.15789	15.7895	3.16667	4.08333	1.33333	8.58333	2	0
2	1	14	14	13	144.5	168.1	14.1049	39	3.69796	17.2094	0	1	1	0	0	0	0	8.76106	6.63717	1.06195	16.4602	10.1793	7.11724	0.662069	17.9586	2.65487	2.38938	0.530973	5.57522	0.744828	0.910345	0.165517	1.82069	2	1
2	1	13	13	12	102.6	126.3	15.452	15	15.7787	23.5942	0	1	0	1	0	1	0	15.6667	4.58333	4.33333	24.5833	13.1933	8.90756	0.504202	22.605	11	1	2.66667	14.6667	8.90756	6.05042	1.93277	16.8908	2	1
2	1	15	15	13	118.6	137.1	9.50293	14	1.48885	10.5138	0	2	0	0	0	0	2	5.92275	7.46781	1.03004	14.4206	3.84123	2.76569	0	6.60691	0	1.03004	0.257511	1.28755	0.84507	0.691421	0.153649	1.69014	2	0
2	1	8	9	9	77.4	92.5	9.50293	40	4.53764	13.8006	1	0	0	0	0	0	0	4.33333	1	0.833333	6.16667	10.7586	10.5103	0.165517	21.4345	7.08333	0.416667	0.416667	7.91667	0.413793	0.57931	0.165517	1.15862	3	0
2	2	14	13	8	95.2	110.3	10.592	38	7.37211	20.9913	1	5	0	1	1	2	3	3.85604	10.6427	1.23393	15.7326	13.4167	12.25	0.583333	26.25	0.771208	3.54756	0.92545	5.24422	3.33333	4.83333	1.33333	9.5	1	0
2	2	17	15	14	106.8	127.2	21.4292	36	3.09503	21.7843	0	1	0	0	0	0	1	4.4335	16.5517	0	20.9852	12	10.3333	0.25	22.5833	0.295567	1.47783	0	1.7734	2.58333	1.41667	0.416667	4.41667	3	0
2	2	18	15	13	109.9	132.7	20.269	42	14.0417	23.2969	0	2	1	1	0	1	0	5.9375	24.5312	0.625	31.0938	11.0833	4.25	0.166667	15.5	4.84375	8.59375	4.0625	17.5	6.66667	3.66667	0.25	10.5833	2	0
2	2	15	15	11	118.1	142.6	7.65405	45	4.73358	17.3976	0	4	0	1	0	1	3	2.89544	14.1555	0.160858	17.2118	9.41667	7.91667	0.25	17.5833	1.12601	1.93029	0.160858	3.21716	2.08333	1.91667	2.25	6.25	2	0
2	2	19	15	13	120.1	142.9	16.8093	53	5.19079	20.2018	1	2	0	0	0	0	2	6.78947	15.3158	0.631579	22.7368	11.3333	6.08333	0.25	17.6667	0.631579	1.89474	1.10526	3.63158	3.91667	2.08333	0.75	6.75	2	0
3	2	16	16	16	119.3	145.8	8.04134	11	6.7233	17.6275	0	0	0	0	0	0	0	4.67066	15.8084	0.359281	20.8383	9.25	5.08333	0.0833333	14.4167	1.07784	2.87425	1.07784	5.02994	4.33333	3.08333	1	8.41667	1	1
3	2	18	17	13	113.5	142.5	14.5133	16	5.26268	17.2246	1	4	0	2	1	3	1	2.75362	8.98551	3.04348	14.7826	10.3333	7.58333	1.75	19.6667	1.73913	2.31884	1.88406	5.94203	2.16667	1	1.41667	4.58333	1	0
3	2	6	9	9	118.8	139.6	8.75354	20	9.52083	5.0625	0	0	0	0	0	0	0	1.66667	1.83333	1.25	4.75	2.25	1.875	1.25	5.375	4.58333	2.91667	2.41667	9.91667	4.375	2.5	2.25	9.125	1	0
3	1	11	15	14	140.1	172	15.6699	27	10.4667	6.60833	0	1	0	0	0	0	1	0.266667	5.86667	0	6.13333	3.83333	3.08333	0.166667	7.08333	0.533333	2.66667	1.06667	4.26667	10.8333	4.33333	1.5	16.6667	2	0
3	1	15	16	15	120.2	145.3	13.3284	7	6.23026	17.682	2	1	0	0	0	0	1	2.52632	16.4211	0	18.9474	8.41667	7.91667	0.0833333	16.4167	0.842105	2.94737	0.421053	4.21053	3.83333	4.08333	0.333333	8.25	2	0
3	1	15	15	13	112.7	136.9	15.0607	19	2.80914	18.9153	1	2	0	2	0	2	0	10.1613	16.9355	0.483871	27.5806	3.83333	6.16667	0.25	10.25	0.241935	1.20968	0	1.45161	2.41667	1.33333	0.416667	4.16667	2	0
2	2	18	14	14	126.3	148.8	15.5715	27	11.456	16.5833	2	0	0	0	0	0	0	0.754717	18.8679	0.377358	20	6.91667	6	0.25	13.1667	3.01887	13.2075	3.01887	19.2453	2.25	1.41667	0	3.66667	2	0
2	1	14	13	13	86.4	111.1	20.293	35	12.6875	8.08333	1	0	0	0	0	0	0	2.91667	2.91667	2.58333	8.41667	3.125	2.75	1.875	7.75	4.91667	3.75	3.58333	12.25	5	4	4.125	13.125	2	0
1	2	7	8	5	51	61	14.8907	5	3.45817	15.336	3	3	0	0	2	2	1	1.91646	8.25553	0	10.172	11	9.5	0	20.5	1.9124	1.22154	0.69906	3.833	1.41667	1.66667	0	3.08333	2	0
1	2	13	12	9	96.4	115.4	29.6611	22	1.22817	18.167	1	3	3	0	0	0	0	2.4714	14.2792	0	16.7506	9.66667	9.91667	0	19.5833	0.549199	0.823799	0	1.373	0.416667	0.666667	0	1.08333	3	0
1	2	13	10	9	57.2	78.3	35.6415	26	1.50417	14.2976	0	1	1	0	0	0	0	2.14286	11.7857	0	13.9286	8.5	6.08333	0.0833333	14.6667	0.5325	0.4326	0.46	1.425	0.916667	0.583333	0.0833333	1.58333	2	0
1	2	3	3	3	23.6	27.8	10.1742	17	4.45833	11.283	0	0	0	0	0	0	0	1.00334	3.81271	0	4.81605	7.08333	10.6667	0	17.75	1.952	1.456	0.925333	4.33333	2.58333	1.91667	0.0833333	4.58333	2	0
1	2	4	6	6	24.5	30.3	7.47508	26	2.85208	15.979	1	0	0	0	0	0	0	4.92401	6.20061	0	11.1246	14.9167	5.91667	0	20.8333	1.2766	1.09422	0	2.37082	1.91667	1.41667	0	3.33333	3	0
1	1	15	11	11	60.7	78.2	20.3693	20	6.80785	15.0582	2	0	0	0	0	0	0	7.32394	8.4507	0.422535	16.1972	8.99135	4.92795	0	13.9193	2.67606	3.23944	2.25352	8.16901	3.45821	1.81556	0.172911	5.44669	2	0
1	1	12	10	10	69.4	84.8	12.0106	14	5.28745	28.2182	2	0	0	0	0	0	0	5.39326	18.8764	0	24.2697	22.3333	9.66667	0.166667	32.1667	2.35955	4.38202	0	6.74157	2.5	1.25	0.0833333	3.83333	2	0
1	1	14	12	8	64.5	74.4	23.593	18	8.05412	14.692	2	4	2	1	1	2	0	3.09278	7.1134	0.927835	11.134	12.25	5.91667	0.0833333	18.25	6.80412	4.63918	2.16495	13.6082	1.5	1	0	2.5	2	0
1	1	6	6	4	35.3	42.3	11.8455	17	3.41667	21.7083	0	2	0	1	1	2	0	15	11.25	0.416667	26.6667	8.41667	8.33333	0	16.75	0.916667	1.08333	0.0833333	2.08333	2.08333	2.66667	0	4.75	1	0
1	1	13	13	11	85.2	101.9	28.2788	18	8.3718	19.8137	0	2	0	0	1	1	1	1.89655	9.91379	0.344828	12.1552	17.5517	9.92051	0	27.4722	2.41379	4.56897	0.603448	7.58621	4.86486	4.19714	0.0953895	9.15739	2	0
1	1	11	11	7	#REF!	51.8	11.8708	15	9.15765	25.2118	0	4	4	0	0	0	0	8.35052	12.9897	0	21.3402	15.0833	14	0	29.0833	4.02062	3.40206	0.309278	7.73196	5.16667	5.25	0.166667	10.5833	2	0
1	2	8	8	8	71.4	83.5	9.91628	14	1.03006	14.1618	0	0	0	0	0	0	0	1.30435	13.6957	0.652174	15.6522	4.44043	8.23105	0	12.6715	0.326087	0.326087	0	0.652174	0.433213	0.649819	0.32491	1.40794	2	0
2	1	16	16	15	138.3	162.9	7.23207	24	12.1609	26.8681	0	1	0	0	0	0	1	7.21519	18.2278	0.126582	25.5696	14.75	13.4167	0	28.1667	4.68354	6.83544	0.886076	12.4051	6.41667	5	0.5	11.9167	2	0
2	1	15	15	14	156.6	179.7	18.3286	31	11.9056	18.7362	0	1	0	0	0	0	1	10.1667	7.91667	0.333333	18.4167	11.8455	7.12446	0.0858369	19.0558	13.5	1.83333	0.666667	16	4.8927	2.74678	0.171674	7.81116	2	0

## Sheet: communication day 0 and 1
Day	Breed (1=Duroc; 2=Crossbred Landrace × Yorkshire; 3=Landrace)	Parity (1=first parity 2=More thne 1 parity	Liveborn (number of liveborn piglets)	Communication while resting	Communication while active	Body condition score ( 1 = thin; 2 = normal; 3 = fat)	Shoulder (0 = without lesions; 1 = with lesions
0	3	2	16	9.5	26.58	2	1
0	3	2	13	10.1325	14.08	3	1
0	3	2	15	16.7925	1.13	1	0
0	3	1	15	13.3798	12.83	1	1
0	3	1	16	15.1667	6.42	1	0
0	3	1	12	15.3659	4.94	2	0
0	2	1	11	2.84211	15.79	2	0
0	2	1	14	16.4602	5.58	2	1
0	2	1	13	24.5833	14.67	2	1
0	2	1	15	14.4206	1.29	2	0
0	2	1	9	6.16667	7.92	3	0
0	2	2	13	15.7326	5.24	1	0
0	2	2	15	20.9852	1.77	3	0
0	2	2	15	31.0938	17.5	2	0
0	2	2	15	17.2118	3.22	2	0
0	2	2	15	22.7368	3.63	2	0
0	3	2	16	20.8383	5.03	1	1
0	3	2	17	14.7826	5.94	1	0
0	3	2	9	4.75	9.92	1	0
0	3	1	15	6.13333	4.27	2	0
0	3	1	16	18.9474	4.21	2	0
0	3	1	15	27.5806	1.45	2	0
0	2	2	14	20	19.25	2	0
0	2	1	13	8.41667	12.25	2	0
0	1	2	8	10.172	3.833	2	0
0	1	2	12	16.7506	1.373	3	0
0	1	2	10	13.9286	1.425	2	0
0	1	2	3	4.81605	4.33333	2	0
0	1	2	6	11.1246	2.37	3	0
0	1	1	11	16.1972	8.17	2	0
0	1	1	10	24.2697	6.74	2	0
0	1	1	12	11.134	13.61	2	0
0	1	1	6	26.6667	2.08	1	0
0	1	1	13	12.1552	7.59	2	0
0	1	1	11	21.3402	7.73	2	0
0	1	2	8	15.6522	0.65	2	0
0	2	1	16	25.5696	12.41	2	0
0	2	1	15	18.4167	16	2	0
1	3	2	16	9	16	2	1
1	3	2	13	8.3662	4.73239	3	1
1	3	2	15	29.625	3.875	1	0
1	3	1	15	28.4672	5.69343	1	1
1	3	1	16	19.18	4.30986	1	0
1	3	1	12	1.23337	3.33736	2	0
1	2	1	11	13.4167	8.58333	2	0
1	2	1	14	17.9586	1.82069	2	1
1	2	1	13	22.605	16.8908	2	1
1	2	1	15	6.60691	1.69014	2	0
1	2	1	9	21.4345	1.15862	3	0
1	2	2	13	26.25	9.5	1	0
1	2	2	15	22.5833	4.41667	3	0
1	2	2	15	15.5	10.5833	2	0
1	2	2	15	17.5833	6.25	2	0
1	2	2	15	17.6667	6.75	2	0
1	3	2	16	14.4167	8.41667	1	1
1	3	2	17	19.6667	4.58333	1	0
1	3	2	9	5.375	9.125	1	0
1	3	1	15	7.08333	16.6667	2	0
1	3	1	16	16.4167	8.25	2	0
1	3	1	15	10.25	4.16667	2	0
1	2	2	14	13.1667	3.66667	2	0
1	2	1	13	7.75	13.125	2	0
1	1	2	8	20.5	3.08333	2	0
1	1	2	12	19.5833	1.08333	3	0
1	1	2	10	14.6667	1.58333	2	0
1	1	2	3	17.75	4.58333	2	0
1	1	2	6	20.8333	3.33333	3	0
1	1	1	11	13.9193	5.44669	2	0
1	1	1	10	32.1667	3.83333	2	0
1	1	1	12	18.25	2.5	2	0
1	1	1	6	16.75	4.75	1	0
1	1	1	13	27.4722	9.15739	2	0
1	1	1	11	29.0833	10.5833	2	0
1	1	2	8	12.6715	1.40794	2	0
1	2	1	16	28.1667	11.9167	2	0
1	2	1	15	19.0558	7.81116	2	0
